# Supplementary material for: Ambient ozone and asthma hospital admissions in Texas: a time-series analysis
Source: Asthma Res Pract. 2017 Aug 1;3:6. doi: 10.1186/s40733-017-0034-1 (PMC5540296; doi:10.1186/s40733-017-0034-1)
Supplement: Additional file 1: Fig. S1. — Histograms of pollen counts. A. Original data. B. Log-transformed data. Fig. S2 Histograms of aeroallergen counts. A. Original data. B. Log-transformed data. Table S1 Descriptive statistics of asthma HAs, ambient O3, pollen, and meteorological factors in Dallas, Houston, and Austin, Texas, from 2003 to 2011. Table S2 Associationsa between asthma HAs and ambient O3 concentrations in Dallas, Houston, and Austin, Texas, from 2003 to 2011. Table S3 Associationsa between asthma HAs and ambient O3 concentrations, with adjustment for pollen, in Dallas, Houston, and Austin, Texas, from 2003 to 2011. Table S4 Associations between asthma HAs and ambient O3 concentrations, with adjustment for pollen using alternative dataa for Dallas. Table S5 Associations between asthma HAs and ambient O3 concentrations, with adjustments for pollen and respiratory infection HAs, in Dallas, Houston, and Austin, Texas, from 2003 to 2011. Table S6 Results of asthma HAs per 10 ppb increase in O3 concentrations, with adjustment for aeroallergen, in Dallas and Houston, Texas, from 2003 to 2011. Table S7 Sensitivity analyses with different specifications of temperature and dew point . Table S8 Sensitivity analysesa with different specifications of temporal trend. Table S9 Sensitivity analysesa with O3 concentrations at lag −1 day. Table S10 Associationsa between acute appendicitis HAs and ambient O3 in Dallas, Houston, and Austin, Texas, from 2003 to 2011. (XLSX 95 kb) [file 40733_2017_34_MOESM1_ESM.xlsx]

## Sheet: Figure 1
A						B
Supplemental Figure 1 Histograms of pollen counts. A. Original data. B. Log-transformed data.

## Sheet: Figure 2
A						B
Supplemental Figure 2 Histograms of aeroallergen counts. A. Original data. B. Log-transformed data.

## Sheet: Table 1
Supplemental Table 1 Descriptive statistics of asthma HAs, ambient O3, pollen, and meteorological factors in Dallas, Houston, and Austin, Texas, from 2003 to 2011
Area	Population	Variable name	N of Days with Data	Mean	SD	Minimum	10th Percentile	25th Percentile	Median	75th Percentile	90th Percentile	Maximum
Austin, TX	1716289	Asthma HAs, all ages (N)	3287	2.88957	2.00599	0	1	1	3	4	6	13
		Asthma HAs, 5 - 14 years (N)	3287	0.496501	0.823371	0	0	0	0	1	2	6
		Asthma HAs, 15 - 64 years (N)	3287	1.73745	1.44323	0	0	1	1	3	4	9
		Asthma HAs, 65+ years (N)	3287	0.655613	0.856424	0	0	0	0	1	2	6
		Temperature (℉)	3267	68.3456	13.6466	19.9991	48.3603	58.7736	70.6811	79.8895	84.1783	94.5969
		Dew point temperature (℉)	3280	54.9662	15.226	7.5	31.5	43.5	59.5	68	71	76
		Daily 8-hour maximum O3 (ppb)	3267	42	13.2	2	26.3	32.6	40.3	50.7	60.5	89.1
		Daily total pollen counts, no imputation (N)	2555	428.029	1665.17	0	1	4	25	172	851	30961
		Daily total pollen counts, with imputation (N)	3287	395.387	1525.03	0	1	4	22	150	834	30961
Dallas, TX	4309052	Asthma HAs, all ages (N)	3287	10.6133	4.75548	0	5	7	10	13	17	32
		Asthma HAs, 5 - 14 years (N)	3287	2.70703	2.29337	0	0	1	2	4	6	17
		Asthma HAs, 15 - 64 years (N)	3287	5.55278	2.84091	0	2	4	5	7	9	19
		Asthma HAs, 65+ years (N)	3287	2.35351	1.77947	0	0	1	2	3	5	12
		Temperature (℉)	3287	66.0421	15.8371	16.6157	43.2171	54.2019	68.1067	79.289	85.1208	97.6843
		Dew point temperature (℉)	3285	51.7283	15.958	6	28.1429	38.8	55.4	65.8	69.6	74.25
		Daily 8-hour maximum O3 (ppb)	3287	44	14.5	3.7	27.1	33.5	42	53.7	64.7	97.3
		Daily total pollen counts, no imputation (N)	2958	175.082	330.842	0	0	8	47	195	485	3308
		Daily total pollen counts, with imputation (N)	3287	169.355	321.641	0	0	8	47	186	480	3308
Houston, TX	5287524	Asthma HAs, all ages (N)	3287	9.26072	4.04342	0	4	6	9	12	15	26
		Asthma HAs, 5 - 14 years (N)	3287	1.93155	1.83009	0	0	1	2	3	4	12
		Asthma HAs, 15 - 64 years (N)	3287	5.18041	2.69961	0	2	3	5	7	9	16
		Asthma HAs, 65+ years (N)	3287	2.14877	1.57856	0	0	1	2	3	4	10
		Temperature (℉)	3286	69.8281	12.9065	27.1451	50.3809	60.7944	72.2591	80.7957	84.4969	90.4757
		Dew point temperature (℉)	3280	58.7342	14.2084	12.2	36.8	48.6	63	71	73.6	76.8
		Daily 8-hour maximum O3 (ppb)	3285	39.6	15.3	3.8	22.4	28.3	36.6	49	61.6	107
		Daily total pollen counts, no imputation (N)	2155	299.958	765.316	0	0	0	17	167	970	7936
		Daily total pollen counts, with imputation (N)	3287	285.88	769.029	0	0	0	14	150	854	7936
Notes:
HA = hospital admission; O3 = ozone; SD = standard deviation; ppb = parts per billion.

## Sheet: Table 2
Supplemental Table 2 Associationsa between asthma HAs and ambient O3 concentrations in Dallas, Houston, and Austin, Texas, from 2003 to 2011
Ozone (10 ppb increase)	All ages		Age 5-14 years		Age 15-64 years		Age 65+ years
	Beta coefficient	P value	Beta coefficient	P value	Beta coefficient	P value	Beta coefficient	P value
Same day	0.006441	0.1521	0.02665	0.0059	0.004928	0.4123	-0.00446	0.6399
Lag 1 day	0.01218	0.0041	0.02473	0.0062	0.0112	0.0487	0.003834	0.6702
Lag 2 day	0.01074	0.0117	0.01916	0.0344	0.004949	0.3866	0.01612	0.0742
Lag 3 day	0.003813	0.3257	0.00227	0.7829	0.007073	0.174	-0.00452	0.5832
Lag 4 day	0.002535	0.4693	0.00307	0.6795	0.005865	0.2119	-0.00884	0.2354
Lag 5 day	-0.00109	0.7464	-0.00517	0.4706	0.003698	0.4129	-0.01163	0.1045
Lag 6 day	5.9e-05	0.9857	-0.01458	0.0394	0.01019	0.0221	-0.0137	0.0525
Lag 0-3 days	0.01715	0.005	0.03614	0.0056	0.01504	0.0656	0.00516	0.6907
Lag 0-6 days	0.01232	0.0625	0.01484	0.2955	0.02089	0.0182	-0.01503	0.284
Notes:
HA = hospital admission; O3 = ozone; ppb = parts per billion.
(a) The beta coefficients were estimated from Poisson generalized additive models with adjustment for cubic splines of calendar time (8 d.f. per year), cubic splines of same-day temperature (3 d.f.), cubic splines of the average of lag 1 through 3 day temperature (3 d.f.), cubic splines of same-day dew point (3 d.f.), cubic splines of the average of lag 1 through 3 day dew point (3 d.f.), day of …

## Sheet: Table 3
Supplemental Table 3 Associationsa between asthma HAs and ambient O3 concentrations, with adjustment for pollen, in Dallas, Houston, and Austin, Texas, from 2003 to 2011
Ozone (10 ppb increase)	All ages		Age 5-14 years		Age 15-64 years		Age 65+ years
	Beta coefficient	P value	Beta coefficient	P value	Beta coefficient	P value	Beta coefficient	P value
Pollen counts as a linear term
Same day	0.006034	0.1799	0.02538	0.0088	0.004748	0.4297	-0.00475	0.6181
Lag 1 day	0.01172	0.0057	0.02336	0.0098	0.01098	0.0533	0.003493	0.6982
Lag 2 day	0.01034	0.0152	0.0181	0.0458	0.004735	0.4076	0.01581	0.0801
Lag 3 day	0.003601	0.3533	0.001756	0.8312	0.006943	0.1822	-0.00472	0.5669
Lag 4 day	0.002511	0.4735	0.002917	0.6951	0.00584	0.2139	-0.00887	0.2336
Lag 5 day	-0.00113	0.7378	-0.00554	0.4395	0.003672	0.416	-0.01164	0.1043
Lag 6 day	-6e-05	0.9854	-0.01508	0.0331	0.01013	0.0229	-0.01375	0.0516
Lag 0-3 days	0.0164	0.0073	0.03406	0.009	0.01466	0.0729	0.004545	0.7261
Lag 0-6 days	0.01171	0.0768	0.01283	0.3662	0.02058	0.0201	-0.01551	0.2691
Pollen counts as a categorical variable
Same day	0.005335	0.2362	0.02408	0.0131	0.004084	0.4974	-0.00492	0.6057
Lag 1 day	0.01138	0.0074	0.0228	0.0118	0.01069	0.0601	0.003306	0.7137
Lag 2 day	0.01014	0.0173	0.01797	0.0474	0.004547	0.4266	0.01565	0.0832
Lag 3 day	0.0035	0.3673	0.00164	0.8423	0.006936	0.1828	-0.00487	0.555
Lag 4 day	0.002344	0.5037	0.002783	0.7086	0.005799	0.2174	-0.00912	0.2208
Lag 5 day	-0.00131	0.6975	-0.00576	0.422	0.00358	0.4281	-0.01174	0.1016
Lag 6 day	-0.00016	0.9611	-0.01529	0.0308	0.01012	0.023	-0.0139	0.0493
Lag 0-3 days	0.01574	0.01	0.03304	0.0114	0.01411	0.0845	0.004188	0.747
Lag 0-6 days	0.01103	0.0959	0.01181	0.4059	0.02015	0.023	-0.01601	0.2542
Pollen counts with cubic splines (3 d.f.)
Same day	0.006328	0.1595	0.0267	0.0058	0.004882	0.4167	-0.00467	0.6239
Lag 1 day	0.01196	0.0048	0.02437	0.007	0.0112	0.0503	0.003544	0.694
Lag 2 day	0.01039	0.0148	0.01843	0.0419	0.004774	0.4039	0.01578	0.0809
Lag 3 day	0.00352	0.3644	0.001642	0.8421	0.006958	0.1814	-0.00488	0.554
Lag 4 day	0.002351	0.5023	0.002648	0.722	0.005817	0.2159	-0.00909	0.2224
Lag 5 day	-0.00129	0.703	-0.0057	0.4272	0.003622	0.4227	-0.01184	0.0984
Lag 6 day	-0.00016	0.9605	-0.01531	0.0306	0.01009	0.0234	-0.01382	0.0505
Lag 0-3 days	0.01664	0.0065	0.03525	0.0069	0.01483	0.0696	0.004505	0.7285
Lag 0-6 days	0.01166	0.0783	0.01332	0.3482	0.02065	0.0198	-0.01581	0.2603
Notes:
HA = hospital admission; O3 = ozone; ppb = parts per billion.
(a) The beta coefficients were estimated from Poisson generalized additive models with adjustment for cubic splines of calendar time (8 d.f. per year), cubic splines of same-day temperature (3 d.f.), cubic splines of the average of lag 1 through 3 day temperature (3 d.f.), cubic splines of same-day dew point (3 d.f.), cubic splines of the average of lag 1 through 3 day dew point (3 d.f.), day of …

## Sheet: Table 4
Supplemental Table 4 Associations between asthma HAs and ambient O3 concentrations, with adjustment for pollen using alternative dataa for Dallas
Ozone (10 ppb increase)	All ages		Age 5-14 years		Age 15-64 years		Age 65+ years
	Beta coefficient	P value	Beta coefficient	P value	Beta coefficient	P value	Beta coefficient	P value
Model 1b - No Adjustment for Pollen
Same day	0.006441	0.1521	0.02665	0.0059	0.004928	0.4123	-0.00446	0.6399
Lag 1 day	0.01218	0.0041	0.02473	0.0062	0.0112	0.0487	0.003834	0.6702
Lag 2 day	0.01074	0.0117	0.01916	0.0344	0.004949	0.3866	0.01612	0.0742
Lag 0-3 days	0.01715	0.005	0.03614	0.0056	0.01504	0.0656	0.00516	0.6907
Model 1b + Pollen Countsc as a Linear Term
Same day	0.006105	0.1746	0.02561	0.0082	0.004803	0.4243	-0.0047	0.6216
Lag 1 day	0.01171	0.0058	0.02362	0.009	0.01099	0.0531	0.003428	0.7034
Lag 2 day	0.0102	0.0167	0.01818	0.0446	0.004657	0.4154	0.01557	0.0848
Lag 0-3 days	0.01615	0.0082	0.03414	0.0088	0.01455	0.075	0.004156	0.7487
Model 1b + Pollen Countsc as a Categorical Variable
Same day	0.005953	0.1857	0.02542	0.0087	0.004654	0.4388	-0.00477	0.6165
Lag 1 day	0.01158	0.0063	0.02354	0.0092	0.01081	0.0571	0.003363	0.7088
Lag 2 day	0.01009	0.0179	0.01785	0.0488	0.004638	0.4173	0.01558	0.0846
Lag 0-3 days	0.01597	0.0089	0.03356	0.0101	0.01449	0.0761	0.004191	0.7466
Model 1b + Pollen Countsc with Cubic Splines (3 d.f.)
Same day	0.006348	0.1582	0.02665	0.0059	0.00486	0.4188	-0.00452	0.6351
Lag 1 day	0.01203	0.0046	0.0246	0.0065	0.0111	0.0507	0.003747	0.6773
Lag 2 day	0.01036	0.015	0.01866	0.0394	0.004683	0.4129	0.01587	0.079
Lag 0-3 days	0.01653	0.0068	0.03538	0.0067	0.01466	0.0729	0.004678	0.7184
Notes:
HA = hospital admission; O3 = ozone; ppb = parts per billion.
(a) Pollen counts data from the Flower Mound station were used to replace the data from the Dallas station.
(b) The beta coefficients were estimated from Poisson generalized additive models with adjustment for cubic splines of calendar time (8 d.f. per year), cubic splines of same-day temperature (3 d.f.), cubic splines of the average of lag 1 through 3 day temperature (3 d.f.), cubic splines of same-day dew point (3 d.f.), cubic splines of the average of lag 1 through 3 day dew point (3 d.f.), day of …
(c) The average of total pollen counts 0 to 2 days prior (lag 0-2 days) was used.

## Sheet: Table 5
Supplemental Table 5 Associations between asthma HAs and ambient O3 concentrations, with adjustments for pollen and respiratory infection HAs, in Dallas, Houston, and Austin, Texas, from 2003 to 2011
Adjustment for Pollen Counts	Ozone (10 ppb increase)	Model 1a		Model 2b				Model 3c
				Respiratory Infection HAs				Respiratory Infection HAs
				Same-day		Lag 0-2 days		Same-day		Lag 0-2 days
		Beta coefficient	P value	Beta coefficient	P value	Beta coefficient	P value	Beta coefficient	P value	Beta coefficient	P value
Linear term	All ages
	Same day	0.006034	0.1799	0.006766	0.1326	0.007815	0.0823	0.004721	0.2943	0.005077	0.2597
	Lag 1 day	0.01172	0.0057	0.01149	0.0068	0.01246	0.0033	0.009614	0.0236	0.009638	0.0233
	Lag 2 day	0.01034	0.0152	0.01162	0.0063	0.01097	0.01	0.009592	0.0245	0.007945	0.0626
	Lag 0-3 days	0.0164	0.0073	0.01851	0.0024	0.01877	0.0021	0.01466	0.0167	0.01316	0.0319
	Age 5-14 years
	Same day	0.02538	0.0088	0.02589	0.0075	0.0263	0.0067	0.02458	0.0112	0.02427	0.0124
	Lag 1 day	0.02336	0.0098	0.02311	0.0106	0.0237	0.0088	0.02207	0.0147	0.02178	0.0162
	Lag 2 day	0.0181	0.0458	0.0187	0.039	0.01814	0.0452	0.01746	0.0541	0.01608	0.0762
	Lag 0-3 days	0.03406	0.009	0.03516	0.0071	0.03487	0.0075	0.03289	0.0118	0.0311	0.0175
Categorical variable	All ages
	Same day	0.005335	0.2362	0.006066	0.178	0.007116	0.114	0.00416	0.3559	0.004615	0.3059
	Lag 1 day	0.01138	0.0074	0.01115	0.0086	0.01212	0.0043	0.009362	0.0275	0.009455	0.0261
	Lag 2 day	0.01014	0.0173	0.01143	0.0073	0.01078	0.0114	0.009487	0.0261	0.007902	0.0641
	Lag 0-3 days	0.01574	0.01	0.01787	0.0035	0.01813	0.003	0.01419	0.0205	0.01285	0.0363
	Age 5-14 years
	Same day	0.02408	0.0131	0.0246	0.0112	0.02502	0.01	0.0234	0.0159	0.02318	0.0171
	Lag 1 day	0.0228	0.0118	0.02255	0.0128	0.02314	0.0106	0.02158	0.0172	0.02134	0.0186
	Lag 2 day	0.01797	0.0474	0.01856	0.0405	0.018	0.0469	0.0174	0.055	0.01607	0.0765
	Lag 0-3 days	0.03304	0.0114	0.03415	0.0089	0.03386	0.0095	0.03202	0.0143	0.03036	0.0204
Cubic splines (3 d.f.)	All ages
	Same day	0.006328	0.1595	0.007043	0.1174	0.008097	0.0718	0.005032	0.2636	0.005386	0.2317
	Lag 1 day	0.01196	0.0048	0.01172	0.0057	0.0127	0.0027	0.009874	0.02	0.009906	0.0197
	Lag 2 day	0.01039	0.0148	0.01167	0.0061	0.01102	0.0097	0.00966	0.0235	0.008041	0.0595
	Lag 0-3 days	0.01664	0.0065	0.01875	0.0021	0.01901	0.0019	0.01495	0.0146	0.01349	0.0279
	Age 5-14 years
	Same day	0.0267	0.0058	0.02717	0.005	0.02762	0.0044	0.02593	0.0074	0.02564	0.0082
	Lag 1 day	0.02437	0.007	0.0241	0.0077	0.02471	0.0063	0.0231	0.0107	0.02285	0.0116
	Lag 2 day	0.01843	0.0419	0.01903	0.0356	0.01848	0.0413	0.01781	0.0494	0.01647	0.0693
	Lag 0-3 days	0.03525	0.0069	0.03635	0.0053	0.03608	0.0057	0.03416	0.0089	0.03242	0.0132
Notes:
HA = hospital admission; O3 = ozone; ppb = parts per billion.
(a) Model 1 adjusted for cubic splines of calendar time (8 d.f. per year), cubic splines of same-day temperature (3 d.f.), cubic splines of the average of lag 1 through 3 day temperature (3 d.f.), cubic splines of same-day dew point (3 d.f.), cubic splines of the average of lag 1 through 3 day dew point (3 d.f.), day of the week, public holidays, and the average of total pollen counts 0 to 2 days…
(b) Model 2 was Model 1 with additional adjustment for total respiratory infection HAs (linear term).
(c) Model 3 was Model 1 with additional adjustment for total respiratory infection HAs (cubic splines with 3 d.f.).

## Sheet: Table 6
Supplemental Table 6 Results of asthma HAs per 10 ppb increase in O3 concentrations, with adjustment for aeroallergen, in Dallas and Houston, Texas, from 2003 to 2011
Ozone (10 ppb increase)	Model 1a		Model 2b		Model 3c		Model 4d
	Beta coefficient	P value	Beta coefficient	P value	Beta coefficient	P value	Beta coefficient	P value
Asthma HAs, all ages
Same day	0.002564	0.5926	0.002577	0.5907	0.002535	0.5971	0.002554	0.5942
Lag 1 day	0.01024	0.0233	0.01027	0.0229	0.01025	0.0233	0.01028	0.023
Lag 2 day	0.009	0.047	0.009041	0.0461	0.009008	0.0469	0.008996	0.0472
Lag 3 day	0.000987	0.8115	0.000973	0.8143	0.000974	0.814	0.00096	0.8167
Lag 4 day	-0.00117	0.7535	-0.00124	0.7394	-0.00123	0.7423	-0.00126	0.7368
Lag 5 day	-0.00354	0.3245	-0.00367	0.3083	-0.00364	0.3121	-0.00364	0.3114
Lag 6 day	-0.00175	0.6219	-0.0019	0.5916	-0.00186	0.5993	-0.00172	0.6276
Lag 0-3 days	0.0119	0.0699	0.01194	0.0688	0.01191	0.0698	0.01189	0.0701
Lag 0-6 days	0.004522	0.5286	0.004362	0.5434	0.004378	0.542	0.004448	0.5357
Asthma HAs, 5-14 years
Same day	0.02349	0.0206	0.0236	0.02	0.02348	0.0208	0.02457	0.0155
Lag 1 day	0.02353	0.0129	0.02368	0.0124	0.02364	0.0126	0.02498	0.0084
Lag 2 day	0.01766	0.0624	0.01776	0.0611	0.01767	0.0623	0.01872	0.0483
Lag 3 day	0.002113	0.8067	0.002069	0.8107	0.002049	0.8124	0.001968	0.8198
Lag 4 day	0.001538	0.8437	0.001399	0.8577	0.001532	0.8443	0.001223	0.8755
Lag 5 day	-0.00744	0.3224	-0.00767	0.3081	-0.00749	0.3196	-0.0079	0.2937
Lag 6 day	-0.01713	0.0209	-0.01741	0.019	-0.01718	0.0207	-0.01724	0.0203
Lag 0-3 days	0.03365	0.0144	0.0338	0.014	0.03366	0.0144	0.03551	0.0099
Lag 0-6 days	0.009573	0.525	0.009318	0.5362	0.009532	0.5268	0.01036	0.4919
Notes:
HA = hospital admission; O3 = ozone; ppb = parts per billion.
(a) Model 1 adjusted for cubic splines of calendar time (8 d.f. per year), cubic splines of same-day temperature (3 d.f.), cubic splines of the average of lag 1 through 3 day temperature (3 d.f.), cubic splines of same-day dew point (3 d.f.), cubic splines of the average of lag 1 through 3 day dew point (3 d.f.), day of the week, and public holidays.
(b) Model 2 was Model 1 with additional adjustment for the average of total aeroallergen counts 0 to 2 days prior (linear term).
(c) Model 3 was Model 1 with additional adjustment for the average of total aeroallergen counts 0 to 2 days prior (categorical variable).
(d) Model 4 was Model 1 with additional adjustment for the average of total aeroallergen counts 0 to 2 days prior (cubic splines of 3 d.f.).

## Sheet: Table 7
Supplemental Table 7 Sensitivity analyses with different specifications of temperature and dew point
Ozone (10 ppb increase)	All ages		Age 5-14 years		Age 15-64 years		Ages 65+ years
	Beta coefficient	P value	Beta coefficient	P value	Beta coefficient	P value	Beta coefficient	P value
Model 1a
Same day	0.005335	0.2362	0.02408	0.0131	0.004084	0.4974	-0.00492	0.6057
Lag 1 day	0.01138	0.0074	0.0228	0.0118	0.01069	0.0601	0.003306	0.7137
Lag 2 day	0.01014	0.0173	0.01797	0.0474	0.004547	0.4266	0.01565	0.0832
Lag 0-3 days	0.01574	0.01	0.03304	0.0114	0.01411	0.0845	0.004188	0.747
Model 2b
Same day	0.005236	0.2471	0.0241	0.0132	0.004815	0.4258	-0.00676	0.4808
Lag 1 day	0.01121	0.0084	0.02265	0.0125	0.01094	0.0547	0.002673	0.7673
Lag 2 day	0.01014	0.0175	0.01821	0.0446	0.004257	0.4577	0.01624	0.0728
Lag 0-3 days	0.01557	0.0111	0.03307	0.0114	0.01422	0.083	0.003852	0.7673
Model 3c
Same day	0.005271	0.242	0.02349	0.0156	0.004075	0.4985	-0.00468	0.6238
Lag 1 day	0.01137	0.0074	0.02236	0.0136	0.01077	0.0582	0.003449	0.7021
Lag 2 day	0.009998	0.019	0.01786	0.0489	0.004603	0.4212	0.01538	0.0888
Lag 0-3 days	0.01554	0.0111	0.0326	0.0126	0.0142	0.0826	0.004007	0.7576
Notes:
O3 = ozone; ppb = parts per billion.
(a) Model 1 adjusted for pollen counts (lag 0-2 days, categorical), cubic splines of calendar time (8 d.f. per year), cubic splines of same-day temperature (3 d.f.), cubic splines of the average of lag 1 through 3 day temperature (3 d.f.), cubic splines of same-day dew point (3 d.f.), cubic splines of the average of lag 1 through 3 day dew point (3 d.f.), day of the week, and public holidays.
(b) Model 2 is Model 1 with 6 d.f. in cubic splines of temperature.
(c) Model 3 is Model 1 with 6 d.f. in cubic splines of dew point.

## Sheet: Table 8
Supplemental Table 8 Sensitivity analysesa with different specifications of temporal trend
Cubic Splines of Calendar Time	Ozone (10 ppb increase)	All ages		Age 5-14 years		Age 15-64 years		Age 65+ years
		Beta coefficient	P value	Beta coefficient	P value	Beta coefficient	P value	Beta coefficient	P value
4 d.f. per year	Same day	0.01315	0.0024	0.04616	<.0001	0.008783	0.1301	-0.00316	0.7313
	Lag 1 day	0.01735	<.0001	0.0397	<.0001	0.01428	0.0096	0.004942	0.5713
	Lag 2 day	0.01458	0.0004	0.03044	0.0005	0.007505	0.176	0.01635	0.0621
	Lag 0-3 days	0.02489	<.0001	0.06008	<.0001	0.0193	0.012	0.006372	0.6018
8 d.f. per year	Same day	0.005335	0.2362	0.02408	0.0131	0.004084	0.4974	-0.00492	0.6057
	Lag 1 day	0.01138	0.0074	0.0228	0.0118	0.01069	0.0601	0.003306	0.7137
	Lag 2 day	0.01014	0.0173	0.01797	0.0474	0.004547	0.4266	0.01565	0.0832
	Lag 0-3 days	0.01574	0.01	0.03304	0.0114	0.01411	0.0845	0.004188	0.747
12 d.f. per year	Same day	0.005137	0.2622	0.02395	0.0158	0.00375	0.5399	-0.00432	0.6558
	Lag 1 day	0.01088	0.0116	0.02261	0.0144	0.009953	0.0846	0.003744	0.6823
	Lag 2 day	0.009806	0.0238	0.02051	0.0269	0.00305	0.6004	0.0158	0.0856
	Lag 0-3 days	0.01572	0.013	0.03884	0.0044	0.0123	0.1459	0.004326	0.747
Notes:
O3 = ozone; ppb = parts per billion.
(a) The beta coefficients were estimated from Poisson generalized additive models with adjustment for pollen counts (lag 0-2 days, categorical), cubic splines of calendar time, cubic splines of same-day temperature (3 d.f.), cubic splines of the average of lag 1 through 3 day temperature (3 d.f.), cubic splines of same-day dew point (3 d.f.), cubic splines of the average of lag 1 through 3 day de…

[truncated: 2 more sheets: Table 9, Table 10]
